# Supplementary material for: The Association of Heart Failure and Liver T1 Mapping in Cardiac Magnetic Resonance Imaging
Source: Diagnostics (Basel). 2025 Mar 20;15(6):779. doi: 10.3390/diagnostics15060779 (PMC11941626; doi:10.3390/diagnostics15060779)
Supplement: Supplementary file 1 [file diagnostics-15-00779-s001.zip]

Archive with 1 entries (1 files):
- diagnostics-3413839-supplementary.pdf
